# Supplementary material for: Neutralizing Activity of Broadly Neutralizing Anti-HIV-1 Antibodies against Primary African Isolates
Source: J Virol. 2021 Feb 10;95(5):e01909-20. doi: 10.1128/JVI.01909-20 (PMC8092834; doi:10.1128/JVI.01909-20)
Supplement: Supplemental file 1 [file JVI.01909-20-s0001.xlsx]

## Sheet: Sheet1
Supplementary dataset 1
Neutralization profile and date of collection of all primary samples and the respective IC50s and IC80s for all tested bNAbs.
				3BNC117-LS		VRC01		VRC07-523-LS		1-18		10-1074-LS		BG18		PGDM1400		CAP256-VRC25.26		3BNC117-LS+10-1074-LS
Sample	Date of Collection	Country	Clade	IC50 (µg/ml)	IC80 (µg/ml)	IC50 (µg/ml)	IC80 (µg/ml)	IC50 (µg/ml)	IC80 (µg/ml)	IC50 (µg/ml)	IC80 (µg/ml)	IC50 (µg/ml)	IC80 (µg/ml)	IC50 (µg/ml)	IC80 (µg/ml)	IC50 (µg/ml)	IC80 (µg/ml)	IC50 (µg/ml)	IC80 (µg/ml)	IC50 (µg/ml)	IC80 (µg/ml)
A05	2008-03-18	Uganda	D	50	50	50	50	50	50			0.841	1.829							0.556	1.8
A07	2009-09-14	SouthAfrica	C	50	50	5.34	14.626	0.777	2.196			50	50							50	50
B01	2009-01-23	SouthAfrica	C	0.321	1.088	2.202	7.302	0.172	0.712			1.904	5.355							0.199	0.538
B02	2009-01-27	SouthAfrica	C	0.323	1.08	0.905	3.791	0.11	0.413			0.972	2.602							0.164	0.436
B05	2009-02-18	SouthAfrica	C	0.364	1.712	0.848	3.894	0.106	0.704			0.692	1.867							0.205	0.684
B07	2009-03-16	SouthAfrica	C	2.752	14.568	14.762	37.916	0.614	1.983			0.181	0.577							0.206	0.527
C06	2009-06-29	SouthAfrica	C	4.394	46.14	50	50	21.729	50			50	50							3.703	44.973
C07	2009-07-21	SouthAfrica	C	2.397	8.835	5.317	14.483	0.565	2.011			0.198	0.659							0.123	0.325
C08	2009-07-27	SouthAfrica	C	50	50	50	50	50	50			0.018	0.069							0.016	0.046
D01	2009-08-19	SouthAfrica	C	6.349	44.648	23.07	50	5.128	20.066			0.089	0.616							0.055	0.277
D02	2009-08-20	SouthAfrica	C	1.662	6.833	6.055	24.923	0.566	1.829			0.396	1.264							0.25	0.81
D03	2009-08-27	SouthAfrica	C	0.424	1.462	3.209	10.252	0.598	1.972			0.196	0.621							0.171	0.503
D05	2008-08-05	SouthAfrica	C	1.209	4.232	22.566	50	3.557	14.879			0.084	0.311							0.064	0.285
D06	2008-08-08	SouthAfrica	C	18.809	50	3.819	14.022	0.529	1.859			7.632	50							3.819	14.022
D07	2008-09-08	SouthAfrica	C	0.332	1.133	0.936	2.398	0.187	0.692			50	50							0.319	1.045
E01	2008-10-31	SouthAfrica	C	50	50	8.295	34.824	0.512	2.427			50	50							50	50
E03	2008-11-21	SouthAfrica	C	50	50	10.96	50	1.978	7.277			50	50							46.211	50
E04	2008-12-09	SouthAfrica	C	1.245	14.2	1.283	4.428	0.259	1.196			50	50							1.072	8.627
E05	2008-12-11	SouthAfrica	C	50	50	4.204	33.573	0.262	0.743			0.01	0.031							0.009	0.036
E07	2008-12-22	SouthAfrica	C	0.533	3.427	0.767	5.969	0.118	0.432			0.072	0.334							0.057	0.162
E08	2009-01-06	SouthAfrica	C	3.444	9.492	50	50	9.44	24.131			0.602	1.613							0.464	1.244
E09	2008-07-29	Uganda	A	0.254	0.815	1.339	4.091	0.335	1.11			0.006	0.027							0.005	0.024
F02	2008-09-22	Uganda	D	50	50	50	50	24.07	50			0.06	0.278							0.049	0.256
F07	2008-05-08	Uganda	D	50	50	20.182	50	1.202	4.524			49.97	50							29.986	50
F09	2009-01-22	SouthAfrica	C	50	50	50	50	15.42	50			0.595	2.406							0.437	1.945
G01	2009-02-11	SouthAfrica	C	9.631	50	6.197	35.463	0.654	3.232			50	50							8.009	50
G02	2009-02-13	SouthAfrica	C	50	50	50	50	50	50			13.447	50							14.235	50
G03	2009-02-09	SouthAfrica	C	2.413	7.179	10.91	38.673	3.461	15.946			0.428	2.274							0.422	1.423
G05	2009-03-05	SouthAfrica	C	35.634	50	50	50	7.498	44.386			1.771	10.284							1.164	9.36
G06	2009-03-11	SouthAfrica	C	0.54	2.492	16.928	47.076	2.391	10.224			50	50							0.562	1.9
G07	2009-03-23	SouthAfrica	C	0.56	2.816	1.595	6.01	0.171	0.658			0.673	2.278							0.249	0.886
G09	2010-04-01	Kenya	A	6.078	17.065	7.149	12.999	2.306	6.403			50	50							6.769	18.175
H03	2010-05-27	Kenya	D	2.524	5.581	4.754	10.3763	1.021	2.442			25.841	50							1.887	4.746
I01	2010-04-12	Kenya	A	50	50	16.189	50	0.472	7.519			0.013	0.025							0.014	0.027
I02	2010-05-11	Kenya	A	0.233	1.216	0.697	3.417	0.233	1.033			0.031	0.092							0.023	0.126
I03	2011-09-20	Uganda	A	4.335	15.777	10.974	31.134	4.96	15.34			50	50							5.148	14.106
I04	2008-05-02	Uganda	A	3.54	12.009	15.312	46.579	3.621	10.471			50	50							3.312	11.563
I05	2011-09-30	Uganda	D	0.514	1.824	50	50	1.031	3.695			0.134	0.363							0.099	0.261
I06	2011-02-11	Kenya	A	0.703	1.8	1.34	3.336	0.514	1.354			0.063	0.117							0.059	0.125
I07	2010-09-21	Kenya	A	12.402	44.506	6.656	23.269	2.992	14.067			50	50							12	44.819
J01	2010-10-19	Uganda	D	0.435	1.232	9.73	29.789	0.723	2.775			0.006	0.019							0.004	0.019
J02	2010-10-14	Kenya	A	50	50	35.691	50	0.795	6.766			50	50							49.109	50
J03	2010-11-01	Uganda	A	1.339	3.802	4.697	19.272	1.09	6.963			0.044	0.131							0.045	0.127
J04	2010-07-19	Uganda	D	3.567	13.111	44.734	50	2.129	7.821			50	50							3.564	17.807
J05	2010-08-20	Uganda	D	5.669	42.796	16.603	45.538	0.882	5.233			50	50							8.426	43.074
J06	2010-07-06	Uganda	C	12.791	50	9.613	27.514	0.846	2.528			0.095	0.216							0.095	0.21
J07	2010-03-10	Uganda	C	1.763	4.663	10.149	24.773	0.818	4.14			50	50							2.142	5.432
J08	2010-06-09	Kenya	A	1.011	3.078	3.381	7.319	1.002	3.791			50	50							1.181	3.587
J09	2008-03-27	SouthAfrica	C	13.668	50	50	50	7.601	28.777			38.051	50							4.938	22.702
K1	2011-02-24	Uganda	D	1.656	5.42	15.265	50	1.112	4.146			50	50							1.708	7.521
K2	2011-03-09	Uganda	D	14.089	50	50	50	0.308	1.136			50	50							12.641	50
K3	2011-04-29	Uganda	A	0.671	3.082	1.837	6.684	0.21	1.072			0.04	0.113							0.038	0.113
K5	2011-06-24	Kenya	A	2.624	12.783	3.74	14.232	0.29	2.651			0.305	0.92							0.229	1.301
K6	2011-06-16	Kenya	A	0.335	1.277	1.603	5.553	0.399	1.774			50	50							0.417	1.454
L4	2011-08-04	Uganda	D	0.265	0.746	0.493	1.74	0.078	0.345			50	50							0.304	1.006
L5	2011-01-19	Uganda	D	0.501	1.928	50	50	1.06	7.873			0.103	0.297							0.094	0.228
M02	2012-09-24	Kenya	A	6.16	20.888	30.953	50	5.264	16.485			50	50							6.434	12.313
Z01	2007-10-29	Uganda	A	50	50	50	50	50	50	2.762	24.066	50	50	50	50	50	50	18.67	50	50	50
Z04	2012-06-29	Kenya	A	0.343	1	0.991	3.527	0.354	1.434	0.301	1.176	0.053	0.2	0.026	0.063	0.694	10.59	0.0001	0.0001	0.044	0.203
Z05	2007-09-14	Uganda	A	0.53	2.656	2.509	9.639	0.516	1.63	0.256	0.643	0.075	50	50	50	50	50	50	50	0.044	0.379
Z06	2007-09-19	Uganda	A	4.107	44.072	3.273	15.344	0.4	1.633	0.913	2.77	50	50	50	50	0.117	0.56	0.0001	0.0001	1.929	36.174
Z07	2009-08-11	SouthAfrica	C	27.663	50	9.128	20.611	1.331	4.534	1.004	2.65	0.277	0.933	0.016	0.063	0.118	0.302	0.0001	0.0001	0.272	0.957
Z08	2008-04-07	Uganda	A	0.131	0.44	0.586	2.533	0.078	0.292	0.064	0.201	50	50	50	50	50	50	50	50	0.168	0.365
Z09	2008-08-25	SouthAfrica	C	29.993	50	50	50	9.621	28.71	7.072	45.891	50	50	50	50	0.072	0.404	0.0001	0.0001	29.314	50
Z10	2008-09-03	SouthAfrica	C	1.076	3.448	7.121	44.82	0.892	3.855	0.703	2.59	1.278	6.244	0.094	1.633	0.596	2.333	0.0001	0.018	0.291	1.46
Z100	2011-07-04	Kenya	A	1.979	8.936	15.452	45.974	1.809	9.114	0.405	1.301	50	50	50	50	50	50	50	50	2.092	7.181
Z101	2011-08-26	Kenya	A	5.824	24.585	32.727	50	2.361	5.868	2.108	7.28	0.435	1.402	0.247	1.716	0.497	3.264	0.0001	0.645	0.413	1.084
Z108	2011-09-29	Kenya	A	0.299	0.733	3.961	10.095	0.426	1.139	0.476	0.995	50	50	39.548	50	0.056	0.198	0.0001	0.0001	0.356	0.89
Z12	2009-01-07	SouthAfrica	C	50	50	14.185	50	2.689	19.728	3.754	29.046	0.281	0.784	0.054	0.244	50	50	28.754	50	0.187	0.957
Z13	2008-08-12	SouthAfrica	C	0.752	2.466	2.11	26.028	0.399	1.841	0.886	4.021	50	50	9.232	50	50	50	50	50	0.424	1.9
Z14	2008-08-01	SouthAfrica	C	50	50	7.837	30.683	1.457	10.718	1.503	6.785	1.205	6.211	4.762	17.326	50	50	50	50	1.208	5.857
Z15	2008-07-31	SouthAfrica	C	0.551	2.678	1.979	9.42	0.551	1.566	0.919	2.902	0.164	0.445	0.073	0.331	0.045	0.153	0.0001	0.0001	0.131	0.449
Z16	2009-01-08	SouthAfrica	C	2.452	12.276	17.988	49.858	2.698	9.67	7.095	21.817	0.534	2.358	0.089	0.246	50	50	50	50	0.349	1.185
Z17	2009-01-13	SouthAfrica	C	50	50	17.705	50	2.759	11.865	50	50	0.074	0.295	2.247	50	50	50	0.0001	0.909	0.049	0.294
Z19	2009-04-14	SouthAfrica	C	26.497	50	50	50	1.748	7.873	50	50	50	50	16.057	50	45.97	50	5.592	50	28.228	50
Z20	2009-05-05	SouthAfrica	C	1.64	11.879	1.252	4.069	0.295	1.401	3.37	11.514	0.083	0.286	0.029	0.25	50	50	50	50	0.063	0.277
Z21	2009-05-26	SouthAfrica	C	43.594	50	15.829	50	3.545	13.388	0.523	2.401	0.181	0.495	37.013	50	50	50	15.566	50	0.221	0.613
Z22	2009-06-08	SouthAfrica	C	4.59	18.798	27.541	50	3.002	15.568	4.217	14.704	50	50	5.844	47.181	0.02	0.158	0.0001	0.0001	4.373	16.88
Z24	2009-07-22	SouthAfrica	C	0.799	2.707	2.692	8.938	0.48	1.721	0.628	1.322	0.0001	0.002	0.001	0.004	50	50	50	50	0.0001	0.002
Z25	2009-08-24	SouthAfrica	C	10.336	42.115	39.218	50	4.44	19.029	3.137	10.131	50	50	35.522	50	50	50	1.344	19.996	7.412	45.54
Z26	2008-11-10	Uganda	D	4.024	15.446	26.65	50	2.471	13.366	31.678	50	50	50	7.093	28.728	50	50	50	50	3.503	13.143
Z30	2008-05-16	SouthAfrica	C	1.385	5.999	13.881	40.45	0.614	2.748	24.072	50	1.01	4.132	41.582	50	50	50	50	50	0.414	1.063
Z31	2008-05-22	SouthAfrica	C	50	50	26.138	50	6.977	27.066	1.164	9.163	2.25	50	5.329	45.152	50	50	50	50	1.475	50
Z32	2008-08-07	SouthAfrica	C	1.084	3.957	0.702	4.383	0.176	1.293	0.286	1.524	50	50	42.877	50	21.749	50	50	50	0.79	6.217
Z35	2008-10-27	SouthAfrica	C	50	50	50	50	50	50	50	50	0.665	2.154	0.09	2.324	50	50	50	50	0.563	1.516
Z36	2008-07-01	SouthAfrica	C	1.026	5.038	3.768	15.363	0.901	3.616	1.056	3.363	0.1992	0.7	0.082	0.966	50	50	50	50	0.117	0.335
Z37	2008-12-05	SouthAfrica	C	3.447	13.56	1.979	6.801	0.314	1.134	2.249	8.774	0.049	0.434	3.465	50	0.049	0.611	0.0001	0.0001	0.182	0.495
Z38	2008-07-18	Uganda	A	0.938	4.688	4.952	32.902	0.831	3.236	0.664	1.837	50	50	50	50	6.294	50	0.0001	1.25	0.967	2.528
Z39	2008-08-29	Uganda	A	4.677	12.644	9.786	26.202	5.339	16.757	2.029	6.278	50	50	19.527	48.617	23.874	50	26.62	50	3.667	12.223
Z40	2008-09-12	Uganda	D	50	50	50	50	2.197	6.627	3.247	7.201	50	50	50	50	0.382	1.088	10.582	50	50	50
Z42	2008-10-03	Uganda	A	50	50	44.124	50	4.877	50	0.092	0.366	0.052	0.185	0.022	0.086	0.048	0.34	0.0001	0.0001	0.045	0.163
Z43	2009-03-10	Uganda	A	1.052	2.759	3.46	11.753	1.065	3.783	0.232	0.761	0.139	0.308	0.059	0.155	0.019	0.068	0.0001	0.479	0.118	0.261
Z44	2009-04-14	Uganda	A	4.304	16.747	3.887	14.494	0.841	4.327	0.378	1.434	50	50	5.929	50	50	50	50	50	2.214	17.286
Z46	2010-03-11	Kenya	A	50	50	1.07	4.394	0.436	1.519	0.139	0.385	50	50	50	50	50	50	0.002	6.387	50	50
Z52	2010-07-16	Kenya	A	0.391	1.383	50	50	0.372	1.079	0.172	0.46	0.033	0.074	0.002	0.007	0.017	0.06	0.0001	0.154	0.028	0.068
Z53	2010-05-12	Uganda	A	3.618	13.26	2.672	8.953	0.689	3.692	0.132	0.429	50	50	50	50	1.539	37.654	0.0006	0.112	3.245	10.93
Z54	2009-01-06	Uganda	A	0.524	2.39	0.755	3.373	0.237	1.14	0.383	1.284	0.157	0.541	0.039	0.191	0.032	0.129	4.309	50	0.1	0.341
Z55	2009-02-04	Uganda	D	50	50	50	50	50	50	50	50	50	50	50	50	7.685	50	0.642	9.294	50	50
Z59	2010-05-07	Kenya	NA	0.814	3.717	2.037	8.866	0.222	1.049	0.383	1.397	0.36	1.583	0.528	9.097	0.416	3.018	50	50	0.242	1.027
Z61	2010-06-14	Uganda	A	1.302	6.381	1.691	8.065	0.524	1.903	4.238	19.255	1.083	8.887	27.466	50	17.46	50	0.0001	0.0001	0.301	1.385
Z62	2010-05-18	Uganda	A	4.222	21.549	6.668	19.959	2.294	6.67	2.924	9.932	4.164	11.782	50	50	0.042	0.15	39.768	50	1.267	3.41
Z64	2010-02-04	Uganda	NA	0.411	1.335	1.341	6.38	0.67	3.02	0.441	1.18	1.481	7.63	0.886	13.093	0.112	0.38	0.0001	0.0001	0.202	0.724
Z65	2011-01-03	Uganda	A	0.857	2.245	1.574	5.037	0.656	2.235	0.551	1.791	0.06	0.156	0.022	0.062	0.642	50	25.969	50	0.047	0.127
Z68	2010-07-23	Kenya	NA	0.085	0.311	0.214	0.945	0.111	0.534	0.128	0.427	50	50	50	50	50	50	50	50	0.108	0.38
Z69	2010-07-30	Kenya	A	50	50	0.663	2.267	0.267	1.259	0.276	0.91	50	50	50	50	0.113	0.432	0.0001	0.0001	50	50
Z70	2011-04-26	Kenya	NA	0.858	3.715	2.606	9.035	1.185	3.411	50	50	50	50	50	50	50	50	50	50	0.923	3.212
Z71	2010-11-08	Uganda	A	0.531	1.642	0.62	1.657	0.162	0.592	0.254	0.702	50	50	50	50	50	50	50	50	0.437	2.167
Z72	2010-08-23	Kenya	A	0.758	1.994	5.682	15.528	0.669	2.328	0.38	1.006	0.39	1.008	0.162	0.483	50	50	50	50	0.253	0.658
Z74	2010-07-26	Kenya	A	0.862	3.917	1.297	5.747	0.508	2.526	1.009	2.77	0.337	2.374	0.107	0.842	39.215	50	50	50	0.188	0.605
Z75	2010-07-28	Kenya	A	2.085	5.546	2.078	6.795	1.515	3.938	1.897	5.691	50	50	40.667	50	4.827	50	0.0001	0.0001	2.244	5.823
Z76	2010-12-08	Uganda	A	1.598	5.228	1.701	5.543	0.382	1.805	0.376	1.184	50	50	48.48	50	0.078	0.288	0.0001	0.0001	1.28	4.296
Z77	2010-07-12	Uganda	A	11.062	50	1.936	6.579	1.009	3.493	0.213	1.198	0.106	0.5	0.011	0.038	1.083	50	11.507	50	0.075	0.338
Z80	2010-02-11	Uganda	A	0.71	2.479	4.699	20.877	1.28	7.866	0.324	0.723	0.293	50	0.08	50	0.019	0.05	0.0001	0.0001	0.128	0.759
Z81	2010-03-24	Uganda	A	3.239	24.3	10.851	44.868	3.263	11.554	0.456	1.399	50	50	50	50	24.291	50	50	50	3.639	38.31
Z83	2008-02-06	SouthAfrica	C	2.467	50	3.049	14.938	0.275	1.243	0.213	0.705	50	50	50	50	0.014	0.068	0.0001	0.0001	2.93	50
Z84	2008-02-08	SouthAfrica	C	4.686	17.786	50	50	3.803	23.043	50	50	10.67	48.213	35.363	50	0.601	2.411	0.0001	0.0001	3.284	10.937
Z85	2008-02-13	SouthAfrica	C	1.855	5.018	7.898	23.114	0.993	2.847	2.644	5.817	50	50	50	50	50	50	50	50	2.137	5.863
Z86	2008-03-03	SouthAfrica	C	24.243	50	50	50	6.433	20.186	11.352	32.39	1.172	2.538	0.174	0.621	27.899	50	50	50	1.04	2.699
Z87	2008-03-11	SouthAfrica	C	50	50	50	50	2.392	9.455	7.234	19.796	50	50	50	50	50	50	50	50	30.407	50
Z89	2008-04-11	SouthAfrica	C	0.894	4.018	2.193	9.769	0.491	1.738	0.546	1.775	0.307	0.986	0.038	0.131	10.682	35.993	50	50	0.135	0.454
Z90	2008-05-05	SouthAfrica	C	22.041	50	30.553	50	1.367	11.976	1.245	4.192	50	50	50	50	0.483	16.922	0.0001	0.0001	20.179	50
Z91	2011-05-10	Uganda	A	2.505	19.968	6.899	34.311	1.174	3.859	3.304	10.554	0.089	0.286	0.031	0.068	38.191	50	0.0001	0.0001	0.112	0.317
Z93	2011-05-10	Kenya	C	50	50	37.547	50	0.997	5.262	0.324	1.086	0.289	1.05	0.072	0.878	0.744	5.881	0.0001	0.003	0.342	1.114
Z94	2011-07-08	Kenya	NA	0.238	0.781	0.503	2.099	0.125	0.438	0.176	0.579	50	50	50	50	0.14	50	0.0001	0.0001	0.182	0.625
Z96	2011-05-31	Kenya	NA	50	50	50	50	11.972	50	9.272	50	50	50	50	50	32.354	50	50	50	50	50
Z97	2011-06-17	Kenya	A	24.906	50	1.161	5.916	0.232	1.821	0.726	2.318	50	50	28.627	50	50	50	50	50	15.304	50
		IC50/80 (µg/ml)		< 0.1	0.1 - 0.5	0.5 - 1.0	1.0 - 10	>10	Not tested
