# Supplementary material for: Neutralizing Activity of Broadly Neutralizing Anti-HIV-1 Antibodies against Primary African Isolates
Source: J Virol. 2021 Feb 10;95(5):e01909-20. doi: 10.1128/JVI.01909-20 (PMC8092834; doi:10.1128/JVI.01909-20)
Supplement: Supplemental file 2 [file JVI.01909-20-s0002.xlsx]

## Sheet: 1_18
Supplementary dataset 2. Individual pseudovirus samples tested for all bNAbs.
Virus	Clade
0041_V3_C18	C
0933_V4_C4	C
0984_V2_C2	C
1170887_08	C
1245045	C
18814602_H8_F3	C
19157834_V1	C
19252094_A5_G2	C
19314479_A2_5	C
19707346_E8_C6	C
20104663_E11_D2	C
20198102_E9_G1	C
20258279_V2	C
20286961_C1_H8	C
20358510_01	C
20417927_07	C
20883229_C9_H6	C
20915593	C
20927783	C
20965238	C
21197826_V1	C
21203310_G7_C3	C
21283649	C
21492713_B11_E3	C
21502011_F12_E2	C
21561324_D3_B5	C
234_F1_16_57	C
235080_3G7_REV	C
2768732_C5_16	C
2865_A11_12	C
2969249	C
3312_D6_2	C
3426_V5_C17	C
3514597	C
3603_C11_13	C
541_F1_A7_2	C
556_F2_3_25	C
569_F1_37_10	C
6022_V7_C24	C
6040_V4_C15	C
6146_V7_C23	C
6631_V3_C10	C
6980_V0_C31	C
703010054_2A2	C
703010131_1E2	C
704010042_2E5	C
704810053_2B7	C
705010185_TF	C
706010164_1A7	C
722_G4_16	C
B005018_8_F6_3	C
CA146_H3_3	C
CA240_A5_5	C
CA392_H2_6	C
CAP136_1_16_E6_1	C
CAP174_1_06_F3_1B	C
CAP177_1A3	C
CAP188_1_D1_14_REV	C
CAP200_B8A	C
CAP210_TA5	C
CAP225_1_06_A2_18	C
CAP244_D3	C
CAP266_2_00_E9_H6	C
CAP290_2_00_23_6	C
CAP291_2_00_H2_15	C
CAP304_2_00_F6_6	C
CAP307_2_00_24_1	C
CAP308_2_00_E11_35	C
CAP323_2_00_B6_45	C
CAP330_2_00_F2_41	C
CAP363_2_00_10_3	C
CAP45_G3	C
CAP69_1_12_TA7_1	C
CE0665_F2	C
CE1172_H1	C
CE2052_G10	C
CH0694	C
CH505_W4_3	C
CT072_56_7	C
CT140_140_B6	C
CT184_D3_15	C
CT565_C7_48	C
CT810_G4_7	C
CT966_E1_7	C
DU422_1	C
KO426_T78_10	C
KO459_T68_4	C
KO870_C2_10	C
ME178_G6_16	C
SO032_A2_8_1	C
SO405_T24_5	C
SO431_C1_1	C
SO607_B6_9	C
ZM106_9	C
ZM135_10A	C
ZM197_7	C
ZM214_15	C
ZM215_8	C
ZM233_6	C
ZM249_1	C
MS208.A1	A
Q23.17	A
Q461.e2	A
Q769.d22	A
Q259.d2.17	A
Q842.d12	A
3415.v1.c1	A
0260.v5.c36	A
3365.v2.c2	A
191955_A11	A
191084B7-19	A

## Sheet: 3BNC117
Supplementary dataset 2. Individual pseudovirus samples tested for all bNAbs.
Virus	Clade
0260_V5_C36	A
0330_V4_C3	A
0439_V5_C1	A
0815_V3_C3	A
191084_B7_19	A
191955_A11	A
211_9	A
235_47	A
242_14	A
246_F3_C10_2	A
263_8	A
269_12	A
271_11	A
3365_V2_C20	A
3415_V1_C1	A
3468_V1_C12	A
3589_V1_C4	A
3718_3_11	A
3817_V2_C59	A
398_F1_F6_20	A
6041_V3_C23	A
6480_V4_C25	A
6540_V4_C1	A
6545_V3_C13	A
6545_V4_C1	A
9004SS_A3_4	A
928_28	A
92RW020	A
92UG037	A
BB201_B42	A
BB539_2B13	A
BI369_9A	A
BS208_B1	A
DJ263_8	A
KER2008_12	A
KER2018_11	A
KNH1209_18	A
MB201_A1	A
MB539_2B7	A
MI369_A5	A
MS208_A1	A
Q168	A
Q23_17	A
Q259_17	A
Q461_E2	A
Q769_D22	A
Q769_H5	A
Q842_D12	A
QH209_14M_A2	A
T250_4	A
T251_18	A
T253_11	A
T255_34	A
T257_31	A
T266_60	A
T278_50	A
T280_5	A
T33_7	A
0013095_2_11	C
001428_2_42	C
0041_V3_C18	C
0077_V1_C16	C
00836_2_5	C
0921_V2_C14	C
0984_V2_C2	C
1107356_07	C
1143465_14	C
1170887_08	C
1245045	C
1394C9G1(REV_)	C
16055_2_3	C
16845_2_22	C
16936_2_21	C
1811_B3_23	C
18814602_H8_F3	C
19157834_V1	C
19252094_A5_G2	C
19314479_A2_5	C
19707346_E8_C6	C
19715820_A10_H2	C
20104663_E11_D2	C
20198102_E9_G1	C
20258279_V2	C
20286961_C1_H8	C
20355851_20	C
20358510_01	C
20417927_07	C
20721190	C
20803520	C
20883229_C9_H6	C
20915593	C
20927783	C
20965238	C
21197826_V1	C
21203310_G7_C3	C
21261106_C12_H2	C
21283649	C
21369737_G11_F2	C
21399975_E2_B3	C
21492713_B11_E3	C
21502011_F12_E2	C
21561324_D3_B5	C
234_F1_16_57	C
235080_3G7ENV2(REV_)	C
246F_C1G	C
249M_B10	C
25710_2_43	C
25711_2_4	C
25925_2_22	C
26191_2_48	C
2759058_F10_B6	C
2768732_C5_16	C
2833264	C
2865_A11_12	C
2869751_A4_D3	C
286_36	C
288_38	C
2891391_A2_E1	C
2969249	C
304_F2_1_11	C
3103_V3_C10	C
3168_V4_C10	C
3301_V1_C24	C
3312_D6_2	C
3426_V5_C17	C
346_F4_D2_12	C
3514597	C
3545883_G1_E1	C
3603_C11_13	C
3637_V5_C3	C
3728_V2_C6	C
377_V4_C09	C
3873_V1_C24	C
541_F1_A7_2	C
556_F2_3_25	C
569_F1_37_10	C
6022_V7_C24	C
6040_V4_C15	C
6146_V7_C23	C
6322_V4_C1	C
6471_V1_C16	C
6631_V3_C10	C
6644_V2_C33	C
6785_V5_C14	C
6811_V7_C18	C
6838_V1_C35	C
6980_V0_C31	C
7030102001E5(REV_)	C
704010042	C
705010067	C
705010185	C
705010198	C
7060101641A7(REV_)	C
722_G4_16	C
92BR025_9	C
933_V4_C4	C
96ZM651	C
97ZA012	C
98_F4_H5_13	C
B005018_8_F6_3	C
B005582_7_G7_8	C
BF1266_431A	C
BJOX002000_03_2	C
CA146_H3_3	C
CA240_A5_5	C
CA327_D2_2	C
CA392_H2_6	C
CA457_H1_1	C
CAP129_1_15_B2_13	C
CAP136_1_16_E6_1	C
CAP174_1_06_F3_1B	C
CAP206_1_B5_Y681D	C
CAP210_E8	C
CAP220_2_00_A8_5B	C
CAP224_1_18_C7_3	C
CAP225_1_06_A2_18	C
CAP237_1_22_B2_2_39	C
CAP244_D3	C
CAP258_2_00_X_23	C
CAP260_2_00_TA1_1B	C
CAP266_2_00_E9_H6	C
CAP269_2_00_F11_1	C
CAP290_2_00_23_6	C
CAP291_2_00_H2_15	C
CAP292_2_00_12_4	C
CAP301_2_00_C3_20	C
CAP304_2_00_F6_6	C
CAP306_2_00_F9_1	C
CAP307_2_00_24_1	C
CAP308_2_00_E11_35	C
CAP310_2_00_20_2	C
CAP317_2_00_D4_10	C
CAP323_2_00_B6_45	C
CAP326_2_00_D9_2	C
CAP327_2_00_C6_37	C
CAP330_2_00_F2_41	C
CAP331_2_00_D7_39	C
CAP332_2_00_C10_1	C
CAP340_2_00_B3_16	C
CAP341_2_00_C10_18	C
CAP343_2_00_21_2	C
CAP347_2_00_B1_1	C
CAP363_2_00_10_3	C
CAP378_2_00_D2_5	C
CAP37_1_18_D2_19	C
CAP382_2_00_D7_19	C
CAP40_2_01_A3_5	C
CAP45_G3	C
CAP69_1_12_TA7_1	C
CE0089_G2	C
CE0393_C3	C
CE0626_E6	C
CE0665_F2	C
CE0682_E4	C
CE0985_H7	C
CE1086_B2	C
CE1172_H1	C
CE1176_A3	C
CE2010_F5	C
CE2052_G10	C
CE2060_G9	C
CE2103_E8	C
CE703010010_C4	C
CE703010054_2A2	C
CE703010131_1E2	C
CE703010217_B6	C
CE703010228_1C4	C
CE704010069_C6	C
CE704010083_B8	C
CE704809221_1B3	C
CE704810053_2B7	C
CECAP177_1A3	C
CECAP188_1_D1_14(REV_)	C
CECAP200_B8A	C
CECAP210_TA5	C
CECAP221_B14	C
CH038_12	C
CH0505_W4_3	C
CH0694_ENV	C
CH070_1	C
CH117_4	C
CH119_10	C
CH181_12	C
CNE15	C
CNE17	C
CNE19	C
CNE20	C
CNE21	C
CNE30	C
CNE31	C
CNE40	C
CNE52	C
CNE53	C
CNE58	C
CNE7	C
CT072_56_7	C
CT140_140_B6	C
CT184_D3_15	C
CT349_39_16	C
CT431_G6_6	C
CT565_C7_48	C
CT810_G4_7	C
CT823_B6_1	C
CT885_H3_2	C
CT966_E1_7	C
CT977_69_12	C
DU123_6	C
DU151_2	C
DU156_12	C
DU172_17	C
DU422	C
KO224_T87_2_4	C
KO243_H6_3	C
KO426_T78_10	C
KO459_T68_4	C
KO756_38_TB12	C
KO870_C2_10	C
ME067_A10_15	C
ME178_G6_16	C
MW965_26	C
SO032_A2_8_1	C
SO186_H6_5	C
SO18_18	C
SO225_H11_12	C
SO405_T24_5	C
SO431_C1_1	C
SO607_B6_9	C
SO706_T10B_3	C
TV1_29	C
TZA125_17	C
TZBD_02	C
ZM106_9	C
ZM109_4	C
ZM135_10A	C
ZM176_66	C
ZM197_7	C
ZM214_15	C
ZM215_8	C
ZM233_6	C
ZM247V1(REV_)	C
ZM249_1	C
ZM53_12	C
ZM55_28A	C
191821_E6_1	D
231965_C1	D
231966_C2	D
247	D
3016_V5_C45	D
3326_V4_C3	D
3337_V2_C6	D
57128_VRC15	D
6095_V1_C10	D
6405_V4_C34	D
6952_V1_C20	D
89_F1_2_25	D
92UG024_2	D
A03349M1_VRC4A	D
A07412M1_VRC12	D
NKU3006_EC1	D
UG021_16	D

## Sheet: 10-1074
Supplementary dataset 2. Individual pseudovirus samples tested for all bNAbs.
Virus	Clade
0260_V5_C36	A
0330_V4_C3	A
0439_V5_C1	A
0815_V3_C3	A
191084_B7_19	A
191955_A11	A
211_9	A
235_47	A
242_14	A
246_F3_C10_2	A
263_8	A
269_12	A
271_11	A
3365_V2_C20	A
3415_V1_C1	A
3468_V1_C12	A
3589_V1_C4	A
3718_3_11	A
3817_V2_C59	A
398_F1_F6_20	A
6041_V3_C23	A
6480_V4_C25	A
6540_V4_C1	A
6545_V4_C1	A
9004SS_A3_4	A
928_28	A
92RW020	A
92UG037	A
BB201_B42	A
BB539_2B13	A
BI369_9A	A
BS208_B1	A
DJ263_8	A
KER2008_12	A
KER2018_11	A
KNH1209_18	A
MB201_A1	A
MB539_2B7	A
MI369_A5	A
MS208_A1	A
Q168	A
Q23_17	A
Q259_17	A
Q461_E2	A
Q769_D22	A
Q769_H5	A
Q842_D12	A
QH209_14M_A2	A
T250_4	A
T251_18	A
T253_11	A
T255_34	A
T257_31	A
T266_60	A
T278_50	A
T280_5	A
T33_7	A
0013095_2_11	C
001428_2_42	C
0041_V3_C18	C
0077_V1_C16	C
00836_2_5	C
0921_V2_C14	C
0984_V2_C2	C
1107356_07	C
1143465_14	C
1170887_08	C
1245045	C
1394C9G1(REV_)	C
16055_2_3	C
16845_2_22	C
16936_2_21	C
1811_B3_23	C
18814602_H8_F3	C
19157834_V1	C
19252094_A5_G2	C
19314479_A2_5	C
19707346_E8_C6	C
19715820_A10_H2	C
20104663_E11_D2	C
20198102_E9_G1	C
20258279_V2	C
20286961_C1_H8	C
20355851_20	C
20358510_01	C
20417927_07	C
20721190	C
20803520	C
20883229_C9_H6	C
20915593	C
20927783	C
20965238	C
21197826_V1	C
21203310_G7_C3	C
21261106_C12_H2	C
21283649	C
21369737_G11_F2	C
21399975_E2_B3	C
21492713_B11_E3	C
21502011_F12_E2	C
21561324_D3_B5	C
234_F1_16_57	C
235080_3G7ENV2(REV_)	C
246F_C1G	C
249M_B10	C
25710_2_43	C
25711_2_4	C
25925_2_22	C
26191_2_48	C
2759058_F10_B6	C
2768732_C5_16	C
2833264	C
2865_A11_12	C
2869751_A4_D3	C
286_36	C
288_38	C
2891391_A2_E1	C
2969249	C
304_F2_1_11	C
3103_V3_C10	C
3168_V4_C10	C
3301_V1_C24	C
3312_D6_2	C
3426_V5_C17	C
346_F4_D2_12	C
3514597	C
3545883_G1_E1	C
3603_C11_13	C
3637_V5_C3	C
3728_V2_C6	C
377_V4_C09	C
3873_V1_C24	C
541_F1_A7_2	C
556_F2_3_25	C
569_F1_37_10	C
6022_V7_C24	C
6040_V4_C15	C
6146_V7_C23	C
6322_V4_C1	C
6471_V1_C16	C
6631_V3_C10	C
6644_V2_C33	C
6785_V5_C14	C
6811_V7_C18	C
6838_V1_C35	C
6980_V0_C31	C
7030102001E5(REV_)	C
704010042	C
705010067	C
705010185	C
705010198	C
7060101641A7(REV_)	C
722_G4_16	C
92BR025_9	C
933_V4_C4	C
96ZM651	C
97ZA012	C
98_F4_H5_13	C
B005018_8_F6_3	C
B005582_7_G7_8	C
BF1266_431A	C
BJOX002000_03_2	C
CA146_H3_3	C
CA240_A5_5	C
CA327_D2_2	C
CA392_H2_6	C
CA457_H1_1	C
CAP129_1_15_B2_13	C
CAP136_1_16_E6_1	C
CAP174_1_06_F3_1B	C
CAP206_1_B5_Y681D	C
CAP210_E8	C
CAP220_2_00_A8_5B	C
CAP224_1_18_C7_3	C
CAP225_1_06_A2_18	C
CAP237_1_22_B2_2_39	C
CAP244_D3	C
CAP258_2_00_X_23	C
CAP260_2_00_TA1_1B	C
CAP266_2_00_E9_H6	C
CAP269_2_00_F11_1	C
CAP290_2_00_23_6	C
CAP291_2_00_H2_15	C
CAP292_2_00_12_4	C
CAP301_2_00_C3_20	C
CAP304_2_00_F6_6	C
CAP306_2_00_F9_1	C
CAP307_2_00_24_1	C
CAP308_2_00_E11_35	C
CAP310_2_00_20_2	C
CAP317_2_00_D4_10	C
CAP323_2_00_B6_45	C
CAP326_2_00_D9_2	C
CAP327_2_00_C6_37	C
CAP330_2_00_F2_41	C
CAP331_2_00_D7_39	C
CAP332_2_00_C10_1	C
CAP340_2_00_B3_16	C
CAP341_2_00_C10_18	C
CAP343_2_00_21_2	C
CAP347_2_00_B1_1	C
CAP363_2_00_10_3	C
CAP378_2_00_D2_5	C
CAP37_1_18_D2_19	C
CAP382_2_00_D7_19	C
CAP40_2_01_A3_5	C
CAP45_G3	C
CAP69_1_12_TA7_1	C
CE0089_G2	C
CE0393_C3	C
CE0626_E6	C
CE0665_F2	C
CE0682_E4	C
CE0985_H7	C
CE1086_B2	C
CE1172_H1	C
CE1176_A3	C
CE2010_F5	C
CE2052_G10	C
CE2060_G9	C
CE2103_E8	C
CE703010010_C4	C
CE703010054_2A2	C
CE703010131_1E2	C
CE703010217_B6	C
CE703010228_1C4	C
CE704010069_C6	C
CE704010083_B8	C
CE704809221_1B3	C
CE704810053_2B7	C
CECAP177_1A3	C
CECAP188_1_D1_14(REV_)	C
CECAP200_B8A	C
CECAP210_TA5	C
CECAP221_B14	C
CH038_12	C
CH0505_W4_3	C
CH0694_ENV	C
CH070_1	C
CH117_4	C
CH119_10	C
CH181_12	C
CNE15	C
CNE17	C
CNE19	C
CNE20	C
CNE21	C
CNE30	C
CNE31	C
CNE40	C
CNE52	C
CNE53	C
CNE58	C
CNE7	C
CT072_56_7	C
CT140_140_B6	C
CT184_D3_15	C
CT349_39_16	C
CT431_G6_6	C
CT565_C7_48	C
CT810_G4_7	C
CT823_B6_1	C
CT885_H3_2	C
CT966_E1_7	C
CT977_69_12	C
DU123_6	C
DU151_2	C
DU156_12	C
DU172_17	C
DU422	C
KO224_T87_2_4	C
KO243_H6_3	C
KO426_T78_10	C
KO459_T68_4	C
KO756_38_TB12	C
KO870_C2_10	C
ME067_A10_15	C
ME178_G6_16	C
MW965_26	C
SO032_A2_8_1	C
SO186_H6_5	C
SO18_18	C
SO225_H11_12	C
SO405_T24_5	C
SO431_C1_1	C
SO607_B6_9	C
SO706_T10B_3	C
TV1_29	C
TZA125_17	C
TZBD_02	C
ZM106_9	C
ZM109_4	C
ZM135_10A	C
ZM176_66	C
ZM197_7	C
ZM214_15	C
ZM215_8	C
ZM233_6	C
ZM247V1(REV_)	C
ZM249_1	C
ZM53_12	C
ZM55_28A	C
191821_E6_1	D
231965_C1	D
231966_C2	D
247	D
3016_V5_C45	D
3326_V4_C3	D
3337_V2_C6	D
57128_VRC15	D
6095_V1_C10	D
6405_V4_C34	D
6952_V1_C20	D
89_F1_2_25	D
92UG024_2	D
A03349M1_VRC4A	D
A07412M1_VRC12	D
NKU3006_EC1	D

## Sheet: Cap256-VRC25.26
Supplementary dataset 2. Individual pseudovirus samples tested for all bNAbs.
Virus	Clade
1394_C9G1	C
CE2060_G9	C
0921_V2_C14	C
25925_2_22	C
26191_2_48	C
DU151_02	C
ZM176_66	C
CAP210_E8	C
CNE58	C
ZM53_12	C
ZM246F	C
ZM233_6	C
CAP45_G3	C
CAP256_SU	C
TZBD_02	C
ZM109_4	C
ZM249_1	C
286_36	C
DU123_06	C
25710_2_43	C
6785_V5_C14	C
S018_18	C
3873_V1_C24	C
CAP256_SU_K169R	C
16055_2_3	C
ZM197_7	C
BF1266_431A	C
CNE17	C
TZA125_17	C
3301_V1_C24	C
0077_V1_C16	C
ZM55_28A	C
CE0682_E4	C
6322_V4_C1	C
ZM106_9	C
MW965_26	C
6838_V1_C35	C
DU156_12	C
CAP256_SU_R166K	C
249M_B10	C
CAP256_SU_K169I	C
96ZM651_02	C
0013095_2_11	C
CAP256_SU_K169Q	C
703010217_B6	C
CAP256_SU_K169T	C
TV1_29	C
DU422_1	C
DU172_17	C
ZM247_V1	C
CE0393_C3	C
CE1176_A3	C
CE1086_B2	C
16936_2_21	C
CE1172_H1	C
ZM214_15	C
001428_2_42	C
CAP244_D3	C
703010054_2A2	C
00836_2_5	C
16845_2_22	C
25711_2_4	C
288_38	C
3168_V4_C10	C
3637_V5_C3	C
6471_V1_C16	C
6631_V3_C10	C
6644_V2_C33	C
703010200_1E5	C
704809221_1B3	C
92BR025_9	C
CE2010_F5	C
CNE30	C
CNE31	C
KO426_T78_10	C
ZA012_29	C
ZM135_10A	C
ZM215_8	C
0260_V5_C36	A1
0330_V4_C3	A1
0439_V5_C1	A1
191084_B7_19	A1
191955_A11	A1
3365_V2_C20	A1
3415_V1_C1	A1
3718_3_11	A1
398_F1_F6_20	A1
9004SS_A3_4	A1
92RW020_2	A1
BB201_B42	A1
BB539_2B13	A1
BG505_W6M_C2	A1
BI369_9A	A1
KER2008_12	A1
KER2018_11	A1
KNH1209_18	A1
MB201_A1	A1
MB539_2B7	A1
MI369_A5	A1
Q23_17	A1
Q259_17	A1
Q461_E2	A1
Q769_D22	A1
Q769_H5	A1
Q842_D12	A1
QH209_14M_A2	A1
UG037_8	A1

## Sheet: PGDM1400
Supplementary dataset 2. Individual pseudovirus samples tested for all bNAbs.
Virus	Clade
0260_V5_C36	A
0330_V4_C3	A
0439_V5_C1	A
0815_V3_C3	A
191084_B7_19	A
191955_A11	A
235_47	A
242_14	A
263_8	A
269_12	A
271_11	A
3365_V2_C20	A
3415_V1_C1	A
3468_V1_C12	A
3589_V1_C4	A
3718_3_11	A
3817_V2_C59	A
6041_V3_C23	A
6480_V4_C25	A
6540_V4_C1	A
6545_V4_C1	A
928_28	A
92RW020	A
92UG037	A
BB201_B42	A
BG505	A
BI369_9A	A
BS208_B1	A
DJ263_8	A
KER2008_12	A
KER2018_11	A
KNH1209_18	A
MB201_A1	A
MB539_2B7	A
MI369_A5	A
MS208_A1	A
Q168	A
Q23_17	A
Q259_17	A
Q461_E2	A
Q769_D22	A
Q769_H5	A
Q842_D12	A
QH209_14M_A2	A
T250_4	A
T251_18	A
T253_11	A
T255_34	A
T257_31	A
T266_60	A
T278_50	A
T33_7	A
0013095_2_11	C
001428_2_42	C
0041_V3_C18	C
0077_V1_C16	C
00836_2_5	C
0921_V2_C14	C
0984_V2_C2	C
1107356_07	C
1143465_14	C
1170887_08	C
1245045	C
1394C9G1(REV_)	C
16055_2_3	C
16845_2_22	C
16936_2_21	C
1811_B3_23	C
18814602_H8_F3	C
19157834_V1	C
19252094_A5_G2	C
19314479_A2_5	C
19707346_E8_C6	C
19715820_A10_H2	C
20104663_E11_D2	C
20198102_E9_G1	C
20258279_V2	C
20286961_C1_H8	C
20355851_20	C
20358510_01	C
20417927_07	C
20721190	C
20803520	C
20883229_C9_H6	C
20915593	C
20927783	C
20965238	C
21197826_V1	C
21203310_G7_C3	C
21261106_C12_H2	C
21283649	C
21369737_G11_F2	C
21399975_E2_B3	C
21492713_B11_E3	C
21502011_F12_E2	C
21561324_D3_B5	C
234_F1_16_57	C
235080_3G7ENV2(REV_)	C
246F_C1G	C
249M_B10	C
25710_2_43	C
25711_2_4	C
25925_2_22	C
26191_2_48	C
2759058_F10_B6	C
2768732_C5_16	C
2833264	C
2865_A11_12	C
2869751_A4_D3	C
286_36	C
288_38	C
2891391_A2_E1	C
2969249	C
304_F2_1_11	C
3103_V3_C10	C
3168_V4_C10	C
3301_V1_C24	C
3312_D6_2	C
3426_V5_C17	C
346_F4_D2_12	C
3514597	C
3545883_G1_E1	C
3603_C11_13	C
3637_V5_C3	C
3728_V2_C6	C
377_V4_C09	C
3873_V1_C24	C
541_F1_A7_2	C
556_F2_3_25	C
569_F1_37_10	C
6022_V7_C24	C
6040_V4_C15	C
6146_V7_C23	C
6322_V4_C1	C
6471_V1_C16	C
6631_V3_C10	C
6644_V2_C33	C
6785_V5_C14	C
6811_V7_C18	C
6838_V1_C35	C
6980_V0_C31	C
7030102001E5(REV_)	C
704010042	C
705010067	C
705010185	C
705010198	C
7060101641A7(REV_)	C
722_G4_16	C
92BR025_9	C
933_V4_C4	C
96ZM651	C
97ZA012	C
98_F4_H5_13	C
B005018_8_F6_3	C
B005582_7_G7_8	C
BF1266_431A	C
CA146_H3_3	C
CA240_A5_5	C
CA327_D2_2	C
CA392_H2_6	C
CA457_H1_1	C
CAP129_1_15_B2_13	C
CAP136_1_16_E6_1	C
CAP174_1_06_F3_1B	C
CAP206_1_B5_Y681D	C
CAP210_E8	C
CAP220_2_00_A8_5B	C
CAP224_1_18_C7_3	C
CAP225_1_06_A2_18	C
CAP237_1_22_B2_2_39	C
CAP244_D3	C
CAP256_206_C9	C
CAP258_2_00_X_23	C
CAP260_2_00_TA1_1B	C
CAP266_2_00_E9_H6	C
CAP269_2_00_F11_1	C
CAP290_2_00_23_6	C
CAP291_2_00_H2_15	C
CAP292_2_00_12_4	C
CAP301_2_00_C3_20	C
CAP304_2_00_F6_6	C
CAP306_2_00_F9_1	C
CAP307_2_00_24_1	C
CAP308_2_00_E11_35	C
CAP310_2_00_20_2	C
CAP317_2_00_D4_10	C
CAP323_2_00_B6_45	C
CAP326_2_00_D9_2	C
CAP327_2_00_C6_37	C
CAP330_2_00_F2_41	C
CAP331_2_00_D7_39	C
CAP332_2_00_C10_1	C
CAP340_2_00_B3_16	C
CAP341_2_00_C10_18	C
CAP343_2_00_21_2	C
CAP347_2_00_B1_1	C
CAP363_2_00_10_3	C
CAP378_2_00_D2_5	C
CAP37_1_18_D2_19	C
CAP382_2_00_D7_19	C
CAP40_2_01_A3_5	C
CAP45_G3	C
CAP69_1_12_TA7_1	C
CE0089_G2	C
CE0393_C3	C
CE0626_E6	C
CE0665_F2	C
CE0682_E4	C
CE0985_H7	C
CE1086_B2	C
CE1172_H1	C
CE1176_A3	C
CE2010_F5	C
CE2052_G10	C
CE2060_G9	C
CE2103_E8	C
CE703010010_C4	C
CE703010054_2A2	C
CE703010131_1E2	C
CE703010217_B6	C
CE703010228_1C4	C
CE704010069_C6	C
CE704010083_B8	C
CE704809221_1B3	C
CE704810053_2B7	C
CECAP177_1A3	C
CECAP188_1_D1_14(REV_)	C
CECAP200_B8A	C
CECAP210_TA5	C
CECAP221_B14	C
CH038_12	C
CH0505_W4_3	C
CH0694_ENV	C
CH070_1	C
CH117_4	C
CH181_12	C
CNE15	C
CNE17	C
CNE19	C
CNE20	C
CNE21	C
CNE30	C
CNE31	C
CNE40	C
CNE52	C
CNE53	C
CNE58	C
CNE7	C
CT072_56_7	C
CT140_140_B6	C
CT184_D3_15	C
CT349_39_16	C
CT431_G6_6	C
CT565_C7_48	C
CT810_G4_7	C
CT823_B6_1	C
CT885_H3_2	C
CT966_E1_7	C
CT977_69_12	C
DU123_6	C
DU151_2	C
DU156_12	C
DU172_17	C
DU422	C
KO224_T87_2_4	C
KO243_H6_3	C
KO426_T78_10	C
KO459_T68_4	C
KO756_38_TB12	C
KO870_C2_10	C
ME067_A10_15	C
ME178_G6_16	C
MW965_26	C
SO032_A2_8_1	C
SO186_H6_5	C
SO18_18	C
SO225_H11_12	C
SO405_T24_5	C
SO431_C1_1	C
SO607_B6_9	C
SO706_T10B_3	C
TV1_29	C
TZA125_17	C
TZBD_02	C
ZM106_9	C
ZM109_4	C
ZM135_10A	C
ZM176_66	C
ZM197_7	C
ZM214_15	C
ZM215_8	C
ZM233_6	C
ZM247V1(REV_)	C
ZM249_1	C
ZM53_12	C
ZM55_28A	C

## Sheet: VRC01
Supplementary dataset 2. Individual pseudovirus samples tested for all bNAbs.
Virus	Clade
0260_V5_C36	A
0330_V4_C3	A
0439_V5_C1	A
0815_V3_C3	A
0907_V4_C12	A
211_9	A
216_F2_E3_5	A
235_47	A
242_14	A
246_F3_C10_2	A
263_8	A
269_12	A
271_11	A
3365_V2_C20	A
3415_V1_C1	A
3468_V1_C12	A
3589_V1_C4	A
3718_3_11	A
3817_V2_C59	A
398_F1_F6_20	A
6041_V3_C23	A
6480_V4_C25	A
6540_V4_C1	A
6545_V3_C13	A
6545_V4_C1	A
783_V0_C51	A
928_28	A
92RW008	A
92RW009	A
92RW020	A
92RW024	A
92UG031	A
92UG037	A
93RW029	A
93UG077	A
94UG103	A
BB201_B42	A
BB539_2B13	A
BG505	A
BI369_9A	A
BS208_B1	A
DJ263_8	A
KER2008_12	A
KER2018_11	A
KNH1209_18	A
MB201_A1	A
MB201_B10	A
MB539_2B7	A
MB539_2D1	A
MI369_A5	A
MS208_A1	A
MS208_A3	A
Q168	A
Q23_17	A
Q259_17	A
Q259_W6	A
Q461_E2	A
Q769_D22	A
Q769_H5	A
Q842_D12	A
QH209_14M_A2	A
T250_4	A
T251_18	A
T253_11	A
T255_34	A
T257_31	A
T266_60	A
T278_50	A
T280_5	A
T33_7	A
0013095_2_11	C
001428_2_42	C
0041_V3_C18	C
0077_V1_C16	C
00836_2_5	C
0921_V2_C14	C
0984_V2_C2	C
1107356_07	C
1143465_14	C
1170887_08	C
1245045	C
1394C9G1(REV_)	C
16055_2_3	C
16845_2_22	C
16936_2_21	C
1811_B3_23	C
18814602_H8_F3	C
19157834_V1	C
19252094_A5_G2	C
19314479_A2_5	C
19707346_E8_C6	C
19715820_A10_H2	C
20104663_E11_D2	C
20198102_E9_G1	C
20258279_V2	C
20286961_C1_H8	C
20355851_20	C
20358510_01	C
20417927_07	C
20721190	C
20803520	C
20883229_C9_H6	C
20915593	C
20927783	C
20965238	C
21197826_V1	C
21203310_G7_C3	C
21261106_C12_H2	C
21283649	C
21369737_G11_F2	C
21399975_E2_B3	C
21492713_B11_E3	C
21502011_F12_E2	C
21561324_D3_B5	C
234_F1_16_57	C
235080_3G7ENV2(REV_)	C
246F_C1G	C
25710_2_43	C
25711_2_4	C
25925_2_22	C
26191_2_48	C
2759058_F10_B6	C
2768732_C5_16	C
2833264	C
2865_A11_12	C
2869751_A4_D3	C
286_36	C
288_38	C
2891391_A2_E1	C
2969249	C
304_F2_1_11	C
3103_V3_C10	C
3168_V4_C10	C
3301_V1_C24	C
3312_D6_2	C
3426_V5_C17	C
346_F4_D2_12	C
3514597	C
3545883_G1_E1	C
3603_C11_13	C
3637_V5_C3	C
3728_V2_C6	C
377_V4_C09	C
3873_V1_C24	C
426C	C
541_F1_A7_2	C
556_F2_3_25	C
569_F1_37_10	C
6022_V7_C24	C
6040_V4_C15	C
6146_V7_C23	C
6322_V4_C1	C
6471_V1_C16	C
6631_V3_C10	C
6644_V2_C33	C
6785_V5_C14	C
6811_V5_C20	C
6811_V7_C18	C
6838_V1_C35	C
6980_V0_C31	C
7030102001E5(REV_)	C
704010042	C
705010067	C
705010185	C
705010198	C
7060101641A7(REV_)	C
722_G4_16	C
92BR025_9	C
933_V4_C4	C
93IN905	C
93MW959	C
94KE105	C
96ZM651	C
97ZA012	C
98CN006	C
98CN009	C
98IN022	C
98_F4_H5_13	C
B005018_8_F6_3	C
B005582_7_G7_8	C
B21361_PL_1	C
B21361_PL_9D	C
BF1266_431A	C
BJOX002000_03_2	C
CA146_H3_3	C
CA240_A5_5	C
CA327_D2_2	C
CA392_H2_6	C
CA457_H1_1	C
CAP129_1_15_B2_13	C
CAP136_1_16_E6_1	C
CAP174_1_06_F3_1B	C
CAP206_1_B5_Y681D	C
CAP210_E8	C
CAP220_2_00_A8_5B	C
CAP224_1_18_C7_3	C
CAP225_1_06_A2_18	C
CAP237_1_22_B2_2_39	C
CAP244_D3	C
CAP256_206_C9	C
CAP258_2_00_X_23	C
CAP260_2_00_TA1_1B	C
CAP266_2_00_E9_H6	C
CAP269_2_00_F11_1	C
CAP290_2_00_23_6	C
CAP291_2_00_H2_15	C
CAP292_2_00_12_4	C
CAP301_2_00_C3_20	C
CAP304_2_00_F6_6	C
CAP306_2_00_F9_1	C
CAP307_2_00_24_1	C
CAP308_2_00_E11_35	C
CAP310_2_00_20_2	C
CAP317_2_00_D4_10	C
CAP323_2_00_B6_45	C
CAP326_2_00_D9_2	C
CAP327_2_00_C6_37	C
CAP330_2_00_F2_41	C
CAP331_2_00_D7_39	C
CAP332_2_00_C10_1	C
CAP340_2_00_B3_16	C
CAP341_2_00_C10_18	C
CAP343_2_00_21_2	C
CAP347_2_00_B1_1	C
CAP363_2_00_10_3	C
CAP378_2_00_D2_5	C
CAP37_1_18_D2_19	C
CAP382_2_00_D7_19	C
CAP40_2_01_A3_5	C
CAP45_G3	C
CAP69_1_12_TA7_1	C
CE0089_G2	C
CE0393_C3	C
CE0626_E6	C
CE0665_F2	C
CE0682_E4	C
CE0985_H7	C
CE1086_B2	C
CE1172_H1	C
CE1176_A3	C
CE2010_F5	C
CE2052_G10	C
CE2060_G9	C
CE2103_E8	C
CE703010010_C4	C
CE703010054_2A2	C
CE703010131_1E2	C
CE703010217_B6	C
CE703010228_1C4	C
CE704010069_C6	C
CE704010083_B8	C
CE704809221_1B3	C
CE704810053_2B7	C
CECAP177_1A3	C
CECAP188_1_D1_14(REV_)	C
CECAP200_B8A	C
CECAP210_TA5	C
CECAP221_B14	C
CH038_12	C
CH0505_W4_3	C
CH064_20	C
CH0694_ENV	C
CH070_1	C
CH110_2	C
CH111_8	C
CH114_8	C
CH115_12	C
CH117_4	C
CH119_10	C
CH120_6	C
CH181_12	C
CNE15	C
CNE19	C
CNE20	C
CNE21	C
CNE30	C
CNE31	C
CNE40	C
CNE53	C
CNE58	C
CNE7	C
CT072_56_7	C
CT140_140_B6	C
CT184_D3_15	C
CT349_39_16	C
CT431_G6_6	C
CT565_C7_48	C
CT810_G4_7	C
CT823_B6_1	C
CT885_H3_2	C
CT966_E1_7	C
CT977_69_12	C
DU123_6	C
DU151_2	C
DU156_12	C
DU172_17	C
DU422	C
KO224_T87_2_4	C
KO243_H6_3	C
KO426_T78_10	C
KO459_T68_4	C
KO756_38_TB12	C
KO870_C2_10	C
M21360_BML_5406	C
M21360_BML_5701	C
M21360_BMR_5506	C
M21360_BMR_5914	C
M21360_PL_1201	C
M21360_PL_211	C
M21360_XPR_116	C
M21360_XPR_25	C
M21360_XPR_604	C
ME067_A10_15	C
ME178_G6_16	C
MW965_26	C
S018_18	C
SO032_A2_8_1	C
SO186_H6_5	C
SO18_18	C
SO225_H11_12	C
SO405_T24_5	C
SO431_C1_1	C
SO607_B6_9	C
SO706_T10B_3	C
TV1_29	C
TZA125_17	C
TZBD_02	C
ZM106_10	C
ZM106_9	C
ZM109_32	C
ZM109_4	C
ZM135_10A	C
ZM135_8A	C
ZM146_7	C
ZM176_66	C
ZM181_6	C
ZM197_7	C
ZM214_15	C
ZM215_8	C
ZM233_6	C
ZM247V1(REV_)	C
ZM249_1	C
ZM53_12	C
ZM53_21	C
ZM55_28A	C
ZM55_4A	C
191821_E6_1	D
231965_C1	D
247	D
3016_V5_C45	D
3326_V4_C3	D
3337_V2_C6	D
57128_02	D
57128_VRC15	D
6095_V1_C10	D
6405_V4_C34	D
6650_V1_C8	D
6952_V1_C20	D
92UG001	D
92UG005	D
92UG024_2	D
92UG046	D
94UG114	D
A03349M1_VRC4A	D
A07412M1_VRC12	D
NKU3006_EC1	D
UG021_16	D

## Sheet: VRC07-523-LS
Supplementary dataset 2. Individual pseudovirus samples tested for all bNAbs.
Virus	Clade
0260_V5_C36	A
0330_V4_C3	A
0439_V5_C1	A
0815_V3_C3	A
235_47	A
242_14	A
263_8	A
269_12	A
271_11	A
3365_V2_C20	A
3415_V1_C1	A
3468_V1_C12	A
3589_V1_C4	A
3718_3_11	A
3817_V2_C59	A
398_F1_F6_20	A
6540_V4_C1	A
6545_V4_C1	A
928_28	A
92RW020	A
92UG037	A
BB201_B42	A
BB539_2B13	A
BI369_9A	A
BS208_B1	A
DJ263_8	A
KER2008_12	A
KER2018_11	A
KNH1209_18	A
MB201_A1	A
MB539_2B7	A
MI369_A5	A
MS208_A1	A
Q168	A
Q23_17	A
Q259_17	A
Q461_E2	A
Q769_D22	A
Q769_H5	A
Q842_D12	A
QH209_14M_A2	A
T250_4	A
T251_18	A
T253_11	A
T255_34	A
T257_31	A
T266_60	A
T278_50	A
T280_5	A
T33_7	A
0013095_2_11	C
001428_2_42	C
0041_V3_C18	C
0077_V1_C16	C
00836_2_5	C
0921_V2_C14	C
0984_V2_C2	C
1107356_07	C
1143465_14	C
1170887_08	C
1245045	C
1394C9G1(REV_)	C
16055_2_3	C
16845_2_22	C
16936_2_21	C
1811_B3_23	C
18814602_H8_F3	C
19157834_V1	C
19252094_A5_G2	C
19314479_A2_5	C
19707346_E8_C6	C
19715820_A10_H2	C
20104663_E11_D2	C
20198102_E9_G1	C
20258279_V2	C
20286961_C1_H8	C
20355851_20	C
20358510_01	C
20417927_07	C
20721190	C
20803520	C
20883229_C9_H6	C
20915593	C
20927783	C
20965238	C
21197826_V1	C
21203310_G7_C3	C
21261106_C12_H2	C
21283649	C
21369737_G11_F2	C
21399975_E2_B3	C
21492713_B11_E3	C
21502011_F12_E2	C
21561324_D3_B5	C
234_F1_16_57	C
235080_3G7ENV2(REV_)	C
246F_C1G	C
25710_2_43	C
25711_2_4	C
25925_2_22	C
26191_2_48	C
2759058_F10_B6	C
2768732_C5_16	C
2833264	C
2865_A11_12	C
2869751_A4_D3	C
286_36	C
288_38	C
2891391_A2_E1	C
2969249	C
304_F2_1_11	C
3168_V4_C10	C
3301_V1_C24	C
3312_D6_2	C
3426_V5_C17	C
346_F4_D2_12	C
3514597	C
3545883_G1_E1	C
3603_C11_13	C
3637_V5_C3	C
3728_V2_C6	C
377_V4_C09	C
3873_V1_C24	C
541_F1_A7_2	C
556_F2_3_25	C
569_F1_37_10	C
6022_V7_C24	C
6040_V4_C15	C
6146_V7_C23	C
6322_V4_C1	C
6471_V1_C16	C
6631_V3_C10	C
6644_V2_C33	C
6785_V5_C14	C
6838_V1_C35	C
6980_V0_C31	C
7030102001E5(REV_)	C
704010042	C
705010067	C
705010185	C
705010198	C
7060101641A7(REV_)	C
722_G4_16	C
92BR025_9	C
933_V4_C4	C
96ZM651	C
97ZA012	C
98_F4_H5_13	C
B005018_8_F6_3	C
B005582_7_G7_8	C
BF1266_431A	C
CA146_H3_3	C
CA240_A5_5	C
CA327_D2_2	C
CA392_H2_6	C
CA457_H1_1	C
CAP129_1_15_B2_13	C
CAP136_1_16_E6_1	C
CAP174_1_06_F3_1B	C
CAP206_1_B5_Y681D	C
CAP210_E8	C
CAP220_2_00_A8_5B	C
CAP224_1_18_C7_3	C
CAP225_1_06_A2_18	C
CAP237_1_22_B2_2_39	C
CAP244_D3	C
CAP258_2_00_X_23	C
CAP260_2_00_TA1_1B	C
CAP266_2_00_E9_H6	C
CAP269_2_00_F11_1	C
CAP290_2_00_23_6	C
CAP291_2_00_H2_15	C
CAP292_2_00_12_4	C
CAP301_2_00_C3_20	C
CAP304_2_00_F6_6	C
CAP306_2_00_F9_1	C
CAP307_2_00_24_1	C
CAP308_2_00_E11_35	C
CAP310_2_00_20_2	C
CAP317_2_00_D4_10	C
CAP323_2_00_B6_45	C
CAP326_2_00_D9_2	C
CAP327_2_00_C6_37	C
CAP330_2_00_F2_41	C
CAP331_2_00_D7_39	C
CAP332_2_00_C10_1	C
CAP340_2_00_B3_16	C
CAP341_2_00_C10_18	C
CAP343_2_00_21_2	C
CAP347_2_00_B1_1	C
CAP363_2_00_10_3	C
CAP378_2_00_D2_5	C
CAP37_1_18_D2_19	C
CAP382_2_00_D7_19	C
CAP40_2_01_A3_5	C
CAP45_G3	C
CAP69_1_12_TA7_1	C
CE0089_G2	C
CE0393_C3	C
CE0626_E6	C
CE0665_F2	C
CE0682_E4	C
CE0985_H7	C
CE1086_B2	C
CE1172_H1	C
CE1176_A3	C
CE2010_F5	C
CE2052_G10	C
CE2060_G9	C
CE2103_E8	C
CE703010010_C4	C
CE703010054_2A2	C
CE703010131_1E2	C
CE703010217_B6	C
CE703010228_1C4	C
CE704010069_C6	C
CE704010083_B8	C
CE704809221_1B3	C
CE704810053_2B7	C
CECAP177_1A3	C
CECAP188_1_D1_14(REV_)	C
CECAP200_B8A	C
CECAP210_TA5	C
CECAP221_B14	C
CH038_12	C
CH0505_W4_3	C
CH0694_ENV	C
CH070_1	C
CH117_4	C
CH181_12	C
CNE15	C
CNE30	C
CNE31	C
CNE40	C
CNE53	C
CNE58	C
CNE7	C
CT072_56_7	C
CT140_140_B6	C
CT184_D3_15	C
CT349_39_16	C
CT431_G6_6	C
CT565_C7_48	C
CT810_G4_7	C
CT823_B6_1	C
CT885_H3_2	C
CT966_E1_7	C
CT977_69_12	C
DU123_6	C
DU151_2	C
DU156_12	C
DU172_17	C
DU422	C
KO224_T87_2_4	C
KO243_H6_3	C
KO426_T78_10	C
KO459_T68_4	C
KO756_38_TB12	C
KO870_C2_10	C
ME067_A10_15	C
ME178_G6_16	C
MW965_26	C
SO032_A2_8_1	C
SO186_H6_5	C
SO18_18	C
SO225_H11_12	C
SO405_T24_5	C
SO431_C1_1	C
SO607_B6_9	C
SO706_T10B_3	C
TV1_29	C
TZA125_17	C
TZBD_02	C
ZM106_9	C
ZM109_4	C
ZM135_10A	C
ZM176_66	C
ZM197_7	C
ZM214_15	C
ZM215_8	C
ZM233_6	C
ZM247V1(REV_)	C
ZM249_1	C
ZM53_12	C
ZM55_28A	C
231965_C1	D
247	D
3016_V5_C45	D
3326_V4_C3	D
3337_V2_C6	D
57128_VRC15	D
6095_V1_C10	D
6405_V4_C34	D
92UG024_2	D
A03349M1_VRC4A	D
NKU3006_EC1	D

## Sheet: BG18
Supplementary dataset 2. Individual pseudovirus samples tested for all bNAbs.
Virus	Clade
Q23.17	A
3365.v2.c2	A
3415.v1.c1	A
Q842.d12	A
MS208.A1	A
Q461.e2	A
Q769.d22	A
Q259.d2.17	A
9004SS_A3_4	A
191084 B7-19	A
191955_A11	A
Du156.12	C
HIV-001428-2.42	C
Du422.1	C
HIV-16845-2.22	C
ZM135M.PL10a	C
ZM233M.PB6	C
CAP210.2.00.E8	C
HIV-0013095-2.11	C
Du172.17	C
ZM197M.PB7	C
ZM214M.PL15	C
ZM249M.PL1	C
ZM53M.PB12	C
ZM109F.PB4	C
CAP45.2.00.G3	C
HIV-16055-2.3	C
Ce1172_H1	C
7030102001E5(Rev-)	C
Ce1176_A3	C
1394C9G1(Rev-)	C
246F C1G	C
ZM247v1(Rev-)	C
Ce704809221_1B3	C
Ce1086_B2	C
Ce0393_C3	C
Ce2010_F5	C
Ce0682_E4	C
Ce2060_G9	C
Ce703010054_2A2	C
BF1266.431a	C
249M B10	C

## Sheet: 3BNC117-LS + 10-1074-LS
Supplementary dataset 2. Individual pseudovirus samples tested for all bNAbs.
Virus	Clade
MS208_A1	A
0815_V3_C3	A
3103_V3_C10	A
6540_V4_C1	A
6545_V4_C1	A
246_F3_C10_2	A
6041_V3_C23	A
191955_A11	A
0260_V5_C36	A
Q461_E2	A
Q259_17	A
398_F1_F6_20	A
Q769_D22	A
0330_V4_C3	A
191084_B7_19	A
Q842_D12	A
Q23_17	A
9004SS_A3_4	A
0013095_2_11	C
001428_2_42	C
1394_C9G1	C
16055_2_3	C
16845_2_22	C
249M_B10	C
25710_2_43	C
3301_V1_C24	C
703010054_2A2	C
703010200_1E5	C
703010217_B6	C
704809221_1B3	C
BF1266_431A	C
CAP210_E8	C
CAP45_G3	C
CE0393_C3	C
CE0682_E4	C
CE1086_B2	C
CE1172_H1	C
CE1176_A3	C
CE2010_F5	C
CE2060_G9	C
CNE17	C
CNE30	C
CNE58	C
DU156_12	C
DU172_17	C
DU422_1	C
ZM109_4	C
ZM135_10A	C
ZM197_7	C
ZM214_15	C
ZM233_6	C
ZM246F	C
ZM247_V1	C
ZM249_1	C
ZM53_12	C
231965_C1	D
231966_C2	D
3016_V5_C45	D
A07412M1_VRC12	D
